# Supplementary material for: First Report of Potentially Pathogenic Klebsiella pneumoniae from Serotype K2 in Mollusk Tegillarca granosa and Genetic Diversity of Klebsiella pneumoniae in 14 Species of Edible Aquatic Animals
Source: Foods. 2022 Dec 15;11(24):4058. doi: 10.3390/foods11244058 (PMC9778296; doi:10.3390/foods11244058)
Supplement: Supplementary file 1 [file foods-11-04058-s001.zip]

Archive with 1 entries (1 files):
- foods-1977138-supplementary.pdf
